# Supplementary material for: F3 Expression Drives Sensitivity to the Antibody-Drug Conjugate Tisotumab Vedotin in Glioblastoma
Source: Cancers (Basel). 2025 Feb 27;17(5):834. doi: 10.3390/cancers17050834 (PMC11898980; doi:10.3390/cancers17050834)
Supplement: Supplementary file 1 [file cancers-17-00834-s001.zip]

Archive with 1 entries (1 files):
- cancers-3460217-supplementary.pdf
